# Supplementary material for: Trends and Epidemiology of Fall-Related Hospitalizations Among Older Adults in the Split-Dalmatia County, Croatia: A Retrospective Descriptive Study from 2020 to 2024
Source: Medicina (Kaunas). 2026 Jun 30;62(7):1270. doi: 10.3390/medicina62071270 (PMC13413706; doi:10.3390/medicina62071270)
Supplement: Supplementary file 1 [file medicina-62-01270-s001.zip]

Archive with 1 entries (1 files):
- medicina-4370423-supplementary.pdf
